# Supplementary material for: Fluorescent fatty acid conjugates for live cell imaging of peroxisomes
Source: Nat Commun. 2024 May 21;15:4314. doi: 10.1038/s41467-024-48679-2 (PMC11109271; doi:10.1038/s41467-024-48679-2)
Supplement: Supplementary file 6 — Source data file [file 41467_2024_48679_MOESM6_ESM.xlsx]

## Sheet: Statistical Analysis
Figure	p-value in Normality tests	p-value in Brown-Forsythe test (equality of variances)	Test	Groups analysed	n per group	p-value	t, df	Mann-Whitney U	Pearson r	Spearman r
Figure 3c: PEX5 KO import	Shapiro-Wilk Test: <0.0001, 0.0237, <0.0001		Kruskal-Wallis test	3: WT, KO, and complemented KO	300	all <0.0001
Figure 5c: Pex/cyt ratio of Bodipy-C12	Shapiro-Wilk Test: 0.5113, 0.3351		Two-tailed unpaired T test	2: WT and PEX10 KO	3	0.0267	t=3.422, df=4
Figure 5a: iPSC Western Blot PEX10	Shapiro-Wilk Test: 0.4541, 0.1518		Two-tailed unpaired T test	2: Control and Proband	3	0.0002	t=13.17, df=4
Figure 5b: iPSC GFPSKL protein import	Shapiro-Wilk Test: <0.0001, <0.0001		Two-tailed Mann-Whitney	2: Control and Proband	120	<0.0001		1758
Figure 5d: Pex/cyt ratio of PeroxiSPY650 in iPSCs	Shapiro-Wilk Test: 0.9098, 0.1151		Two-tailed Unpaired T test	2: Control and Proband	10	<0.0001	t=12.72, df=20
Figure 5e: peroxisome number iPSCs	Shapiro-Wilk Test: 0.0904, 0.6369		Two-tailed unpaired T test with Welch's correction	2: Control and Proband	100	<0.0001	t=11.33, df=135.9
Figure 5f: 3H FAO in iPSCs	Shapiro-Wilk Test: 0.7863, 0.5914		Two-tailed unpaired T test	2: Control and Proband	6	ns	t=0.9661, df=10
Figure S5b	Shapiro-Wilk Test: 0.6369, 0.9416, 0.7804, >0.9999, 0.3609, 0.5396	ns	One-way Anova	6	3	<0.0001
Figure S6b	Shapiro-Wilk Test: ns	0.0057	Kruskal-Wallis test	6	6	ns for all except for555-C18 0.0007 at 5000 and 1250nM
Figure S6a - PeroxiSPY650	Shapiro-Wilk Test: ns	ns	One-way Anova	6	3	ns for all except for PEX19 KO 0.0108
Figure S6a - PeroxiSPY555	Shapiro-Wilk Test: ns	ns	One-way Anova	6	3	ns
Figure S6a - BODIPY-C12	Shapiro-Wilk Test: ns	ns	One-way Anova	6	3	ns

## Sheet: Fig.1a
Distance_(microns)	BODIPY-C12	Lipid Droplet
0	10.4396	18.1492
0.01503	10.3944	19.8672
0.03006	9.7075	18.9786
0.04509	8.7684	17.8147
0.06013	7.9689	16.7255
0.07516	7.6829	15.9202
0.09019	8.843	16.3121
0.10522	9.4745	17.0447
0.12025	10.2892	17.7775
0.13528	10.482	18.6461
0.15031	9.9436	20.44
0.16534	9.9566	22.3951
0.18038	9.7963	24.3493
0.19541	9.7824	25.9269
0.21044	9.7061	25.1899
0.22547	9.7152	23.7446
0.2405	9.8052	22.242
0.25553	10.1119	20.8511
0.27056	10.1142	20.3054
0.28559	9.9891	19.9883
0.30063	9.8627	19.8474
0.31566	9.5187	19.8586
0.33069	10.1216	21.5927
0.34572	10.9791	23.7482
0.36075	11.955	25.9027
0.37578	12.8993	27.7969
0.39081	12.1531	30.9428
0.40584	10.8326	35.5577
0.42088	9.3673	40.4897
0.43591	8.0199	45.4066
0.45094	7.8231	49.0577
0.46597	8.694	52.3773
0.481	9.6034	55.6538
0.49603	10.5488	58.9062
0.51106	11.2518	60.8486
0.52609	11.5342	61.8937
0.54113	11.9342	62.8398
0.55616	12.1631	63.9028
0.57119	11.91	64.8445
0.58622	10.9185	65.3261
0.60125	9.946	65.9706
0.61628	9.0274	66.8273
0.63131	9.1437	68.1156
0.64634	10.4403	68.146
0.66138	11.8707	68.0939
0.67641	13.2866	67.6561
0.69144	14.116	67.6515
0.70647	13.788	68.722
0.7215	13.3607	70.2746
0.73653	12.9278	71.6408
0.75156	12.515	70.6362
0.76659	12.2278	67.5752
0.78163	11.892	64.432
0.79666	11.7515	61.3258
0.81169	11.6412	60.2295
0.82672	11.8662	59.2809
0.84175	12.5252	58.181
0.85678	13.0075	56.8453
0.87181	12.9339	54.7525
0.88684	12.5384	53.6043
0.90188	12.0611	52.4152
0.91691	11.7256	51.2054
0.93194	12.0358	48.8999
0.94697	12.2235	46.6932
0.962	12.354	44.7125
0.97703	12.6159	42.9157
0.99206	13.0231	42.4205
1.00709	13.9788	42.0002
1.02213	14.9848	41.2713
1.03716	15.9783	40.37
1.05219	16.2084	39.2725
1.06722	15.6065	36.7236
1.08225	15.079	34.0503
1.09728	14.4771	31.4446
1.11231	14.7326	28.2301
1.12734	15.1423	27.4433
1.14238	15.6988	27.0143
1.15741	16.3036	26.7334
1.17244	16.6168	26.2995
1.18747	15.5722	24.5633
1.2025	14.2096	22.1117
1.21753	12.6647	19.808
1.23256	11.8687	17.7608
1.2476	12.3921	18.3973
1.26263	13.0833	19.7758
1.27766	13.7727	21.4084
1.29269	13.7633	22.693
1.30772	13.6212	22.3772
1.32275	13.5537	21.843
1.33778	13.6549	21.2264
1.35281	14.0555	21.2611
1.36785	13.4969	22.4043
1.38288	12.7609	23.4168
1.39791	11.9612	24.4701
1.41294	11.0106	24.4648
1.42797	10.4937	22.0095
1.443	10.2263	19.4757
1.45803	10.0065	16.9434
1.47306	10.1147	15.3544
1.4881	9.9257	15.887
1.50313	9.4369	16.2837
1.51816	8.9716	16.5327
1.53319	8.5206	16.3809
1.54822	8.1272	15.5624
1.56325	7.952	15.4327
1.57828	7.6551	15.0949
1.59331	7.6446	15.2903
1.60835	7.2714	15.5804
1.62338	6.9227	15.9297
1.63841	6.4007	16.2346
1.65344	5.9105	16.6992
1.66847	5.5521	17.0501
1.6835	5.211	16.7612
1.69853	4.746	16.4277
1.71356	4.6799	15.8597
1.7286	5.2811	14.6904
1.74363	6.1469	13.7183
1.75866	6.9041	12.6933
1.77369	7.3265	12.1113
1.78872	7.3862	12.5975
1.80375	7.4468	13.6913
1.81878	7.7136	14.656
1.83381	8.1142	15.6682
1.84885	8.3701	16.8995
1.86388	8.7573	18.6121
1.87891	8.9815	20.1616
1.89394	9.4374	22.0844
1.90897	9.4711	21.9784
1.924	9.1019	20.3799
1.93903	8.7556	18.5741
1.95406	8.341	16.6272
1.9691	7.9661	15.9247
1.98413	7.9635	16.6537
1.99916	8.1613	17.1901
2.01419	8.2543	17.9244
2.02922	8.4252	18.079
2.04425	8.4657	17.3946
2.05928	8.1175	16.6178
2.07431	7.7344	15.412
2.08935	7.2941	14.693
2.10438	7.3394	14.9591
2.11941	7.3882	15.3888
2.13444	7.5643	16.4526
2.14947	7.8862	18.4413
2.1645	7.9634	19.6522
2.17953	7.9854	20.6029
2.19456	7.905	21.2354
2.2096	8.8096	20.0811
2.22463	10.9317	18.9342
2.23966	12.9774	17.8723
2.25469	14.9119	17.0265
2.26972	16.8449	16.8628
2.28475	18.5891	17.4951
2.29978	20.3794	18.1374
2.31482	22.1037	18.4927
2.32985	24.3618	17.5128
2.34488	26.8095	16.7241
2.35991	29.3013	16.2058
2.37494	32.0341	16.0157
2.38997	34.572	17.8106
2.405	37.2678	18.5697
2.42003	39.9208	19.1988
2.43507	42.6589	19.4958
2.4501	46.9228	18.0658
2.46513	51.8741	15.768
2.48016	56.7736	13.7127
2.49519	61.5073	11.5578
2.51022	62.7546	10.6796
2.52525	61.7769	11.6312
2.54028	60.5278	12.5488
2.55532	59.4382	13.6739
2.57035	58.2495	14.8808
2.58538	55.8861	15.2628
2.60041	53.3513	15.3838
2.61544	50.8218	15.5644
2.63047	48.6751	15.3338
2.6455	47.4907	15.2982
2.66053	46.557	15.6967
2.67557	45.3691	15.7992
2.6906	43.3704	15.7866
2.70563	40.7395	14.4458
2.72066	38.0094	13.0416
2.73569	34.9936	11.7808
2.75072	32.0406	10.6426
2.76575	29.1653	9.9684
2.78078	26.4886	9.7647
2.79582	23.8705	9.3998
2.81085	23.4885	9.2144
2.82588	24.1643	9.2081
2.84091	25.1786	9.2749
2.85594	25.9128	9.1265
2.87097	25.914	8.9468
2.886	24.0378	8.492
2.90103	21.6345	7.9363
2.91607	19.2799	7.3825
2.9311	17.2781	7.3016
2.94613	16.8134	7.8794
2.96116	16.6049	8.5198
2.97619	16.2657	9.0637
2.99122	15.4658	9.347
3.00625	13.9429	8.9573
3.02128	12.7473	9.0595
3.03632	11.7309	9.0604
3.05135	11.0049	9.1655
3.06638	10.2263	8.3459
3.08141	8.9818	7.3714
3.09644	7.9029	6.2671
3.11147	6.5632	6.1409
3.1265	5.5983	7.6836
3.14153	4.919	9.5256
3.15657	4.0206	11.4132
3.1716	3.4394	12.0459
3.18663	3.4649	11.0684
3.20166	3.6816	9.4808
3.21669	3.7408	8.0796

## Sheet: Fig.1b
Distance, micron	BODIPY-C12	Peroxisome
0	4	6
0.01605	4	6.2746
0.0321	4	6.9666
0.04815	3.243	7
0.0642	3	7.8442
0.08025	3	8
0.09629	3	8.7662
0.11234	3	9
0.12839	3.6883	9.6883
0.14444	4.6494	10.3711
0.16049	5	10.9443
0.17654	5.5714	11.6327
0.19259	6	12.5325
0.20864	6.4935	13.3525
0.22469	7	14.4545
0.24074	7.4156	16.3655
0.25678	8.3766	19.8627
0.27283	9.3377	23.013
0.28888	10.4416	26.1521
0.30493	11.6883	29.3506
0.32098	12.9981	32.0111
0.33703	14.1818	34.5455
0.35308	15.4286	36.8571
0.36913	18.4156	39.1243
0.38518	22.2597	41.3377
0.40123	26.1039	43.9351
0.41728	29.9481	46.5325
0.43332	33.7922	48.859
0.44937	37.6364	51.7273
0.46542	41.4805	54.859
0.48147	45.3247	58.0649
0.49752	48.2635	59.7625
0.51357	50.6141	61.6493
0.52962	53.5714	63.1429
0.54567	56.5473	64.872
0.56172	59.9091	67.2727
0.57777	63.3636	69.0538
0.59381	66.8182	71.2597
0.60986	68.1206	71.1558
0.62591	65.9518	68.4379
0.64196	62.3302	64.6494
0.65801	58.8182	60.4156
0.67406	55.1818	56.5455
0.69011	50.1299	51.898
0.70616	45.7143	47
0.72221	41.475	42.1206
0.73826	38.2338	38.3766
0.7543	34.8961	35.59
0.77035	30.8961	32.9889
0.7864	27.7273	30.7273
0.80245	24.8442	27.8442
0.8185	21.961	24.974
0.83455	19.0779	23.0519
0.8506	16.0519	20.1948
0.86665	13.7792	19.1039
0.8827	12.4286	18.1429
0.89875	11.1818	17.1818
0.9148	10.7774	16.5065
0.93084	9.6883	16.1484
0.94689	8.4416	15.2987
0.96294	7.3377	15.0482
0.97899	6.3766	14.6438
0.99504	6	14.1299
1.01109	6	13.4545
1.02714	6.5065	12.7792
1.04319	7	12.1039
1.05924	7	11.4898
1.07529	7.4768	10.6104
1.09133	8.1503	9.6494
1.10738	8.7143	9
1.12343	8.7273	8.7273
1.13948	8.2857	8
1.15553	8.4601	7.8052
1.17158	7.9777	7
1.18763	8.1262	7
1.20368	7.9555	6.9555
1.21973	7.7143	6.6865
1.23578	8	6

## Sheet: Fig.2b
Distance, micron	Peroxisome	Lipid Droplet
0	3.3521	5.1131
0.06013	2.952	9.4992
0.12025	3.1651	16.1993
0.18038	3.1417	26.204
0.2405	3.3207	36.0964
0.30063	3.5579	49.1415
0.36075	4.4574	57.4896
0.42088	4.6655	65.0082
0.481	4.6081	69.8909
0.54113	4.1796	69.1401
0.60125	4.7126	62.18
0.66138	4.3206	48.7782
0.7215	4.6141	37.1133
0.78163	3.7994	26.9432
0.84175	3.9636	18.1213
0.90188	3.0882	11.8279
0.962	3.0539	7.8216
1.02213	3.4339	4.9684
1.08225	4.8501	3.9191
1.14238	5.3795	3.8721
1.2025	4.7867	3.8139
1.26263	4.3357	3.6553
1.32275	4.2322	3.3029
1.38288	4.9301	4.0023
1.443	4.2598	4.2877
1.50313	4.1538	4.3768
1.56325	4.1249	3.9249
1.62338	4.3701	3.7294
1.6835	4.2787	3.7193
1.74363	4.1937	3.9639
1.80375	4.3953	3.8929
1.86388	4.6299	4.3208
1.924	4.5131	4.1349
1.98413	3.8538	4.1804
2.04425	3.4718	4.0417
2.10438	3.831	4.2853
2.1645	3.8466	5.102
2.22463	4.0529	6.1303
2.28475	4.3552	6.573
2.34488	5.0951	5.8998
2.405	7.6247	5.2273
2.46513	11.3823	5.8556
2.52525	16.8348	6.2673
2.58538	21.2511	6.6706
2.6455	26.235	4.9207
2.70563	28.6017	4.0159
2.76575	29.9774	3.5501
2.82588	29.2437	3.4737
2.886	23.8173	3.6407
2.94613	19.5437	3.9556
3.00625	13.0343	4.3976
3.06638	10.2607	4.1702
3.1265	7.2237	4.0338
3.18663	5.7164	3.5343
3.24675	5.002	3.869
3.30688	3.8531	4.7628
3.367	3.3913	4.5339
3.42713	3.3462	4.4421

## Sheet: Fig.2c
Distance, micron	Lipid Droplet	Peroxisome
0	7.072	17.633
0.06013	8.139	18.324
0.12025	8.724	21.521
0.18038	9.501	24.324
0.2405	9.461	24.487
0.30063	9.041	23.692
0.36075	8.121	26.754
0.42088	7.2	36.743
0.481	7.408	48.664
0.54113	7.877	58.201
0.60125	7.615	62.099
0.66138	7.602	61.209
0.7215	8.147	56.724
0.78163	8.667	48.258
0.84175	10.323	39.76
0.90188	12.032	33.488
0.962	14.054	33.721
1.02213	14.45	38.481
1.08225	16.259	48.08
1.14238	20.716	61.695
1.2025	26.181	84.98
1.26263	32.649	108.563
1.32275	38.933	119.76
1.38288	47.098	112.07
1.443	54.077	87.822
1.50313	61.083	61.328
1.56325	70.068	40.75
1.62338	83.665	31.443
1.6835	96.661	26.463
1.74363	108.793	22.063
1.80375	120.364	18.204
1.86388	131.733	17.264
1.924	137.109	15.954
1.98413	132.563	15.179
2.04425	126.54	13.411
2.10438	116.164	12.39
2.1645	102.363	11.96
2.22463	82.437	11.71
2.28475	61.86	11.675
2.34488	42.43	11.63
2.405	26.671	11.591
2.46513	15.997	11.394
2.52525	11.264	11.3
2.58538	8.57	12.4
2.6455	6.94	14.157
2.70563	6.846	15.045
2.76575	7.433	14.666
2.82588	8.257	13.489
2.886	7.605	13.564

## Sheet: Fig.2d
Distance, micron	Peroxisome	Lipid Droplet
0	1.9499	7.26333
0.07784	2.6599	8.96583
0.15568	3.035	9.40917
0.23351	4.6232	10.5275
0.31135	5.0171	12.5125
0.38919	5.4819	13.1317
0.46703	6.4146	14.2833
0.54486	7.5572	18.125
0.6227	7.6806	23.4575
0.70054	9.0651	31.4967
0.77838	13.0163	42.7658
0.85622	16.9409	57.66
0.93405	22.5052	70.7675
1.01189	31.5473	76.515
1.08973	42.3336	80.6
1.16757	48.6729	84.0492
1.24541	50.5163	89.925
1.32324	45.4273	94.7967
1.40108	38.0756	91.4983
1.47892	31.0833	79.2592
1.55676	22.046	61.23
1.63459	13.0626	43.06
1.71243	7.7385	28.9733
1.79027	8.1126	19.5842
1.86811	6.8761	14.8375
1.94595	5.1229	12.7583
2.02378	5.0024	12.4492
2.10162	5.7006	12.4325
2.17946	4.9618	12.0808
2.2573	4.6777	10.6125
2.33513	4.6995	9.55667
2.41297	5.0453	9.93833
2.49081	6.4591	10.3083
2.56865	6.6721	10.0992
2.64649	6.0206	9.865
2.72432	5.4798	9.29583
2.80216	4.3841	8.51833
2.88	3.3664	8.21583
2.95784	2.9581	7.85667
3.03568	3.0034	7.91917
3.11351	2.8582	7.96917
3.19135	2.1824	7.49083
3.26919	1.7153	7.46417
3.34703	2.2403	7.84667
3.42486	2.9361	7.98333
3.5027	4.4693	7.76167
3.58054	8.5294	7.95583
3.65838	19.0535	10.0292
3.73622	40.138	12.1
3.81405	67.7671	12.78
3.89189	78.4333	11.5308
3.96973	58.8387	10.5725
4.04757	32.7619	10.7917
4.12541	17.0045	11.9858
4.20324	10.7003	13.5742
4.28108	5.5349	11.3933

## Sheet: Fig.2e
Distance, micron	Lipid Droplet	Peroxisome
0	14.3867	4.636
0.07784	14.2243	5.0775
0.15568	14.8548	5.7745
0.23351	15.2706	6.4035
0.31135	16.1701	9.0395
0.38919	18.9642	12.189
0.46703	24.2069	16.5825
0.54486	30.126	27.416
0.6227	35.4274	43.4775
0.70054	44.3844	59.15
0.77838	55.0151	70.5785
0.85622	64.9306	76.3935
0.93405	71.682	78.9495
1.01189	76.6881	90.866
1.08973	84.7423	103.187
1.16757	92.4374	110.128
1.24541	85.7647	109.004
1.32324	77.7021	101.075
1.40108	66.1955	85.0775
1.47892	51.5349	57.7185
1.55676	38.9764	35.1115
1.63459	27.2109	22.9745
1.71243	19.9767	15.5075
1.79027	16.9882	13.074
1.86811	15.8943	20.297
1.94595	17.0829	32.877
2.02378	18.7362	44.546
2.10162	18.5628	45.6695
2.17946	18.6471	35.5905
2.2573	17.1675	23.3055
2.33513	16.7082	13.9235
2.41297	16.0153	9.5375
2.49081	14.8081	11.6365
2.56865	14.35	17.9455

## Sheet: Fig.2g
	0/1			1/1			2/1			3/1			4/1			1/0			1/1			1/2			1/3			1/4
BODIPY-C12	0	0	0	50	40	35	40	65	70	120	100	80	130	150	120	80	90	100	50	40	35	5	10	12	12	10	8	8	9	15
PeroxiSPY	110	120	90	110	105	100	100	90	120	90	95	97	85	80	90	0	0	0	110	120	100	110	120	90	110	105	100	150	140	120

## Sheet: Fig.3a
		WT			PEX5 KO
	Distance, micron	GFP-SKL	BODIPY-C12		Distance, micron	GFP-SKL	BODIPY-C12
	0	9.5654	3.60107		0	36.8162	9.0131
	0.112	10.7511	3.9024		0.06013	36.3651	9.5598
	0.224	9.94633	9.088		0.12025	36.0186	10.2664
	0.336	10.8855	7.4064		0.18038	35.9675	11.7202
	0.448	15.83	27.3299		0.2405	36.4531	14.1875
	0.56	38.7735	44.8184		0.30063	37.3528	18.357
	0.672	51.8069	46.5227		0.36075	38.3131	23.9855
	0.784	42.6965	34.1387		0.42088	39.396	30.7652
	0.896	29.327	19.6619		0.481	39.7016	38.5586
	1.008	14.4656	16.5259		0.54113	39.4791	45.5338
	1.12	11.8176	12.4563		0.60125	38.9801	49.9741
	1.232	10.7811	9.75413		0.66138	38.5446	49.5635
	1.344	10.5362	12.6384		0.7215	38.3787	44.9093
	1.456	9.07813	13.5269		0.78163	38.3079	37.352
	1.568	9.564	11.1592		0.84175	38.3993	29.325
	1.68	10.2627	11.2168		0.90188	38.2816	22.0837
	1.792	11.5961	8.94667		0.962	38.1046	16.5023
	1.904	11.5737	5.5576		1.02213	37.7156	12.9868
	2.016	11.7804	7.1776		1.08225	37.7463	11.55
	2.128	12.7532	8.6384		1.14238	38.0573	11.0823
	2.24	12.9903	14.5619		1.2025	38.2437	10.6375
	2.352	23.1775	27.9091		1.26263	37.8332	9.8523
	2.464	34.7044	40.6357		1.32275	37.0166	9.1127
	2.576	27.4838	34.5923		1.38288	36.4567	8.6237
	2.688	16.1971	18.2709		1.443	36.1028	8.4931
	2.8	11.8637	8.3968		1.50313	35.6307	8.7117
	2.912	12.4129	10.3576		1.56325	35.2272	8.9158
	3.024	13.4171	7.21893		1.62338	35.4293	9.0364
	3.136	14.4881	6.87973		1.6835	36.0328	9.2318
	3.248	13.8062	8.25467		1.74363	36.9778	9.3201
	3.36	12.5727	8.0264		1.80375	37.58	9.5019
	3.472	14.1877	8.648		1.86388	37.8903	9.806
	3.584	11.9981	8.86293		1.924	37.2811	10.2927
					1.98413	36.3659	10.8655
					2.04425	35.4734	11.3892
					2.10438	35.6307	12.0559
					2.1645	36.7497	13.0055
					2.22463	38.0804	14.6386
					2.28475	38.9567	16.4761
					2.34488	39.0438	19.1664
					2.405	38.5656	22.2654
					2.46513	37.916	26.627
					2.52525	37.4832	30.9497
					2.58538	37.2904	35.402
					2.6455	37.4385	38.7943
					2.70563	37.8933	40.5319
					2.76575	38.4103	39.9137
					2.82588	38.7617	36.9096
					2.886	38.7756	32.705
					2.94613	38.5949	27.9562
					3.00625	38.5789	23.4172
					3.06638	38.9471	19.2517
					3.1265	39.5173	15.5104
					3.18663	40.2223	12.5267
					3.24675	40.7769	10.2723
					3.30688	41.4184	8.8923
					3.367	41.7147	8.0563
					3.42713	41.6838	7.7727
					3.48725	40.7254	7.7058
					3.54738	39.383	7.863
					3.6075	37.9145	7.8646

## Sheet: Fig.3c
WT	KO	OE
10.6683	2.08258	18.7664
10.397	1.97886	18.7672
9.18412	1.74746	18.3682
8.80112	1.64373	16.0144
8.16278	1.57989	16.016
8.16278	1.51606	15.8308
8.16278	1.51606	15.834
7.7319	1.5001	15.7351
7.7319	1.46818	15.6872
7.56433	1.41233	15.5037
7.51646	1.39637	15.4957
7.48454	1.38041	15.0648
7.13345	1.34849	15.0648
6.89407	1.31658	14.4664
6.73449	1.36445	14.4664
5.94454	1.41233	13.3333
5.81688	1.30062	13.1498
5.71315	1.31658	12.3519
5.71315	1.30062	12.3519
5.7291	1.30062	12.1843
5.80092	1.26072	12.312
5.64931	1.24476	12.1843
5.64931	1.21285	11.8651
5.6174	1.21285	11.8492
5.6174	1.19689	11.6657
5.41791	1.21285	11.6657
5.43387	1.24476	11.4024
5.43387	1.21285	11.4024
5.43387	1.19689	11.1869
5.52962	1.19689	11.2827
5.21444	1.19689	10.9954
5.31418	1.18093	11.2029
5.31418	1.16497	10.9475
5.33014	1.16497	10.7321
5.09874	1.14901	10.5167
5.01097	1.13305	10.5007
4.76361	1.16497	10.5167
4.81149	1.16497	10.0539
4.82745	1.16497	10.1336
4.69978	1.13305	10.1336
4.68382	1.13305	9.98205
4.74766	1.14901	9.93417
4.49232	1.14901	9.81448
4.66786	1.14901	9.78256
4.66786	1.14901	9.81448
4.57211	1.1171	9.81448
4.28486	1.01337	9.63096
4.34869	1.0772	9.4634
4.26092	1.0772	8.92878
4.26092	1.0772	9.04847
4.19709	1.10114	9.12827
4.18113	1.10114	9.31179
4.229	1.10114	9.21604
4.10134	1.10114	9.04847
4.10134	1.10114	8.98464
4.13325	1.06124	9.04847
4.13325	1.1171	8.93118
3.98165	1.1171	9.06443
4.1173	1.04528	9.08039
4.1173	1.02932	9.06443
4.10134	1.05326	9.04847
3.89388	1.04528	8.91283
3.94973	1.01337	8.86495
3.96569	1.01337	8.86495
3.79813	1.01337	8.86495
3.87792	1.01337	8.86495
3.87792	1.01337	8.74526
3.86196	1.01337	8.60164
3.66248	1.02932	8.53142
3.71035	1.02932	8.46599
3.79813	0.949531	8.25055
3.76621	0.997407	8.40215
3.63056	0.997407	8.40215
3.63056	0.997407	8.40215
3.63056	0.997407	8.33034
3.6146	0.997407	8.1548
3.59864	0.96549	7.93138
3.59864	0.96549	7.94734
3.51087	0.96549	7.53242
3.47896	0.96549	8.01117
3.44704	0.96549	7.99521
3.463	0.949531	7.89946
3.55077	0.949531	7.56433
3.44704	0.949531	7.82765
3.19968	0.949531	7.71594
3.39916	0.949531	7.46858
3.36725	0.933573	7.46858
3.35129	0.933573	7.41273
3.19968	0.933573	7.5005
3.18372	0.933573	7.56433
3.18372	0.917614	7.46858
3.11989	0.917614	7.5005
3.11191	0.917614	7.46858
3.10393	0.893676	7.30102
3.10393	0.893676	7.14941
3.01616	0.877718	7.13345
3.03212	0.877718	6.81428
2.94435	0.845801	6.8462
2.94435	0.869739	6.87812
2.92839	0.869739	6.8462
2.91243	0.869739	6.78237
2.89647	0.869739	6.71853
2.89647	0.869739	6.39936
2.84859	0.869739	6.4632
2.84859	0.869739	6.4632
2.78476	0.845801	6.39936
2.80072	0.813884	6.31957
2.80072	0.781967	6.27967
2.72891	0.813884	6.19988
2.66507	0.813884	6.2318
2.76082	0.797925	6.11211
2.74486	0.797925	6.06423
2.72891	0.781967	5.86475
2.72891	0.781967	5.88071
2.71295	0.766008	5.56154
2.71295	0.766008	5.54558
2.71295	0.766008	5.56154
2.66507	0.766008	5.69719
2.66507	0.75005	5.74506
2.64911	0.75005	5.66527
2.64911	0.734091	5.6174
2.64911	0.630361	5.49771
2.6172	0.64632	5.44983
2.5374	0.694195	5.37802
2.54538	0.694195	5.43387
2.51347	0.678237	5.49771
2.49751	0.678237	5.44983
2.52942	0.678237	5.19449
2.46559	0.678237	5.25035
2.44963	0.64632	5.17854
2.43367	0.630361	5.06443
2.44963	0.630361	5.13066
2.43367	0.550569	5.08279
2.44165	0.614403	5.09874
2.43367	0.582486	5.01097
2.39378	0.566527	4.97905
2.39378	0.550569	4.9631
2.3858	0.526631	4.82745
2.32994	0.478755	4.85139
2.31398	0.446838	4.81149
2.29802	0.343108	4.74766
2.28207	0.351087	4.58009
2.28207	0.327149	4.66786
2.26611	0.21544	4.68382
2.26611		4.64393
2.25015		4.64393
2.25015		4.59605
2.23419		4.44444
2.23419		4.5003
2.25015		4.48434
2.14642		4.5003
2.21025		4.33273
2.21025		4.30082
2.16238		4.19709
2.13046		4.0774
2.16238		4.19709
2.1145		4.14921
2.14642		4.06144
2.19429		4.0774
2.21025		4.10134
2.23419		4.0375
2.09854		4.01356
2.1145		3.87792
2.09854		3.73429
2.08258		3.67844
2.06663		3.76621
2.05067		3.76621
2.02673		3.73429
2.05067		3.6944
1.99481		3.93377
1.9629		3.91781
1.94694		3.846
1.94694		3.66248
1.93098		3.75025
1.9629		3.73429
1.94694		3.73429
1.91502		3.67844
1.89906		3.71035
1.8831		3.71035
1.82725		3.59864
1.8831		3.51087
1.82725		3.53481
1.86715		3.55077
1.85119		3.41512
1.77937		3.47896
1.74746		3.463
1.76341		3.36725
1.79533		3.3832
1.82725		3.36725
1.71554		3.36725
1.77937		3.35129
1.74746		3.28745
1.74746		3.31139
1.74746		3.27947
1.74746		3.29543
1.74746		3.2316
1.7315		3.2316
1.71554		3.16776
1.69958		3.16776
1.68362		3.21564
1.66766		3.21564
1.66766		3.14383
1.60383		3.14383
1.58787		3.18372
1.5001		3.11191
1.62777		2.89647
1.64373		3.03212
1.61181		2.98424
1.58787		2.98424
1.56393		3.01616
1.54798		2.9603
1.51606		3.0002
1.53202		3.04807
1.54798		2.9603
1.54798		2.89647
1.54798		2.9603
1.54798		2.88051
1.53202		2.81668
1.5001		2.76082
1.5001		2.74486
1.46818		2.78476
1.42829		2.71295
1.34849		2.64911
1.34849		2.60124
1.36445		2.64911
1.38041		2.63315
1.36445		2.56134
1.33254		2.64911
1.33254		2.63315
1.34849		2.60124
1.31658		2.49751
1.33254		2.44963
1.2687		2.40176
1.30062		2.41771
1.30062		2.25813
1.24476		2.25813
1.2288		2.23419
1.21285		2.20227
1.16497		2.25015
1.14901		2.23419
1.18093		2.05067
1.16497		2.13046
1.14901		2.13046
1.13305		2.09854
1.13305		1.99481
1.1171		1.9629
1.10114		1.9629
1.0772		1.97886
1.0772		2.02673
1.04528		2.02673
1.06124		2.06663
0.997407		1.9629
1.04528		2.01077
1.01337		1.91502
1.01337		1.89906
0.997407		1.86715
0.96549		1.8831
0.96549		1.82725
0.949531		1.77937
0.949531		1.76341
0.96549		1.76341
0.933573		1.81129
0.917614		1.79533
0.877718		1.68362
0.797925		1.71554
0.813884		1.68362
0.75005		1.74746
0.813884		1.68362
0.678237		1.71554
0.678237		1.69958
0.694195		1.69958
0.630361		1.57989
0.614403		1.64373
0.446838		1.62777
		1.58787
		1.62777
		1.60383
		1.61181
		1.56393
		1.53202
		1.54798
		1.5001
		1.5001
		1.51606
		1.44425
		1.48414
		1.44425
		1.44425
		1.41233
		1.39637
		1.39637
		1.39637
		1.36445
		1.34849
		1.26072
		1.31658
		1.16497
		1.02932
		0.933573
		0.933573

[truncated: 20 more sheets: Fig.3e, Fig.3g, Fig.3h, Fig 4b, Fig.4c, Fig.4d, Fig.4f, Fig.4j, Fig.4k, Fig.5a, Fig.5b, Fig.5c, Fig.5d, Fig.5e, Fig.5f, Fig.5h, WB, Fig.S5b, Fig.S6a, Fig.S6b]
